# Supplementary material for: No effects of the theta-frequency transcranial electrical stimulation for recall, attention control, and relation integration in working memory
Source: Front Hum Neurosci. 2024 Feb 19;18:1354671. doi: 10.3389/fnhum.2024.1354671 (PMC10910036; doi:10.3389/fnhum.2024.1354671)
Supplement: Supplementary file 1 [file Data_Sheet_1.csv]

Zmn1	Name	Sub_A	Sub_B	Sub_CD	AGE	SEX	PFold	Type_Sham	AST_Sham	Recall_Sham	Graphs_Sham	Clock_Sham_pre_acc	Clock_Sham_pos_acc	Clock_Sham_pre_rt	Clock_Sham_pos_rt	AST_Front	Recall_Front	Graphs_Front	Clock_Front_pre_acc	Clock_Front_pos_acc	Clock_Front_pre_rt	Clock_Front_pos_rt	AST_Pariet	Recall_Pariet	Graphs_Pariet	Clock_Pariet_pre_acc	Clock_Pariet_pos_acc	Clock_Pariet_pre_rt	Clock_Pariet_pos_rt	Effect_AST_Front	Effect_AST_Pariet	Effect_Recall_Front	Effect_Recall_Pariet	Effect_Graphs_Front	Effect_Graphs_Pariet	Front	Pariet	Sub_Pariet	Sub_Front
0	MG0505	7	7	8	22	M	0.6	Frontal	0.588888889	0.666666667	0.694444444	0.996124031	1	0.75	0.731770833	0.777777778	0.855555556	0.722222222	0.996	0.979919679	0.825555556	0.8075	0.755555556	0.777777778	0.694444444	1	0.995951417	0.822407407	0.738888889	0.188888889	0.166666667	0.188888889	0.111111111	0.027777778	0	0.135185185333333	9.25925926666667E-02	-1	-1
1	KF0206	6	0	1	25	K	0.866666667	Frontal	0.3	0.544444444	0.666666667	1	1	0.646222222	0.688703704	0.622222222	0.788888889	0.777777778	0.998148148	1	0.681933333	0.683809524	0.355555556	0.411111111	0.805555556	0.991935484	1	0.67702381	0.684	0.322222222	0.055555556	0.244444445	-0.133333333	0.111111111	0.138888889	0.225925926	2.03703706666667E-02	5	-1
2	KK2005	0	0	1	25	M	0.533333333	Parietal	0.588888889	0.588888889	0.805555556	0.980314961	0.995983936	0.7275	0.760595238	0.733333333	0.633333333	0.75	0.990049751	0.991869919	0.818787879	0.803611111	0.788888889	0.622222222	0.8	0.982638889	0.928	0.74625	0.933333333	0.144444444	0.2	0.044444444	0.033333333	-5.55555560000001E-02	-5.55555600000002E-03	0.044444444	7.59259256666667E-02	-1	-1
3	AK2206	8	1.5	4	23	K	0.4	Parietal	0.866666667	0.522222222	0.555555556	1	1	0.647941176	0.674102564	0.844444444	0.511111111	0.472222222	1	0.996015936	0.70452381	0.700138889	0.7	0.555555556	0.5	1	1	0.72469697	0.687222222	-0.022222223	-0.166666667	-0.011111111	0.033333334	-0.083333334	-5.55555560000001E-02	-3.88888893333333E-02	-0.062962963	4	-2.5
4	RP0509	1.5	1.5	1	21	M	0.533333333	Frontal	0.422222222	0.566666667	0.638888889	0.991836735	1	0.623611111	0.607575758	0.9	0.466666667	0.638888889	1	1	0.638809524	0.672083333	0.644444444	0.666666667	0.722222222	1	0.995951417	0.5845	0.690833333	0.477777778	0.222222222	-0.1	0.1	0	0.083333333	0.125925926	0.135185185	0.5	0.5
5	JS0112	0	0	3	25	M	0.133333333	Frontal	0.466666667	0.533333333	0.472222222	0.992	1	0.785909091	0.729642857	0.488888889	0.577777778	0.583333333	0.996226415	0.995867769	0.625769231	0.695648148	0.4	0.488888889	0.611111111	0.979423868	0.991769547	0.766666667	0.790833333	0.022222222	-0.066666667	0.044444445	-0.044444444	0.111111111	0.138888889	5.92592593333333E-02	9.25925933333334E-03	-3	-3
6	MK1507	3	0	0	24	K	0.866666667	Parietal	0.755555556	0.866666667	0.666666667	0.9921875	0.988188976	0.730625	0.784666667	0.6	0.8	0.75	0.992248062	0.984790875	0.7225	0.799047619	0.766666667	0.8	0.75	0.991769547	0.992031873	0.795	0.8525	-0.155555556	1.11111110000001E-02	-0.066666667	-0.066666667	0.083333333	0.083333333	-4.62962966666667E-02	9.25925900000004E-03	3	0
7	KF1308	1	0	0	20	K	0.533333333	Frontal	0.688888889	0.644444444	0.527777778	0.992882562	0.996153846	0.777916667	0.742820513	0.355555556	0.744444444	0.611111111	0.983539095	0.995901639	0.750526316	0.760714286	0.666666667	0.644444444	0.666666667	0.984063745	0.983870968	0.853666667	0.851363636	-0.333333333	-0.022222222	0.1	0	0.083333333	0.138888889	-0.05	0.038888889	1	0
8	DB0311	3	0	3	20	K	0.466666667	Parietal	0.744444444	0.688888889	0.555555556	0.996031746	0.99609375	0.690555556	0.74	0.844444444	0.577777778	0.666666667	1	1	0.658076923	0.633333333	0.622222222	0.488888889	0.666666667	1	0.996015936	0.664074074	0.674901961	0.1	-0.122222222	-0.111111111	-0.2	0.111111111	0.111111111	3.33333333333333E-02	-7.03703703333333E-02	0	-3
9	PK2506	6	4	0	21	K	0.6	Parietal	0.277777778	0.6	0.638888889	1	1	0.651538462	0.672564103	0.555555556	0.766666667	0.666666667	0.995867769	0.995901639	0.713055556	0.725454545	0.555555556	0.677777778	0.694444444	0.991836735	0.980079681	0.703333333	0.797857143	0.277777778	0.277777778	0.166666667	0.077777778	2.77777779999999E-02	0.055555555	0.157407407666667	0.137037037	6	4
10	AK1207	2	6	3	18	K	0.866666667	Frontal	0.611111111	0.588888889	0.666666667	0.991836735	1	0.727222222	0.762222222	0.677777778	0.9	0.666666667	0.995983936	0.988095238	0.777564103	0.806875	0.744444444	0.866666667	0.722222222	0.987804878	0.983805668	0.776666667	0.772692308	0.066666667	0.133333333	0.311111111	0.277777778	0	5.55555550000001E-02	0.125925926	0.155555555333333	-1	3
11	KS0408	0	0	1	22	K	1	Parietal	0.533333333	0.655555556	0.611111111	1	1	0.677	0.662878788	0.522222222	0.622222222	0.75	0.992337165	0.995934959	0.664861111	0.616916667	0.544444444	0.733333333	0.777777778	1	0.996015936	0.648666667	0.616666667	-1.11111110000001E-02	0.011111111	-0.033333334	0.077777777	0.138888889	0.166666667	3.14814813333333E-02	0.085185185	-1	-1
12	KK0703	7	2	1	23	K	0.733333333	Parietal	0.622222222	0.522222222	0.611111111	0.995967742	0.996015936	0.757333333	0.696666667	0.633333333	0.5	0.694444444	0.996254682	0.995918367	0.767948718	0.840694444	0.7	0.544444444	0.75	1	0.988505747	0.818181818	0.831666667	1.11111110000001E-02	7.77777780000001E-02	-0.022222222	0.022222222	0.083333333	0.138888889	0.024074074	7.96296296666667E-02	6	1
13	AB0204	10	5	6	24	K	0.666666667	Parietal	0.377777778	0.5	0.555555556	0.949790795	0.96812749	0.893888889	0.77	0.4	0.388888889	0.472222222	0.943319838	0.909090909	0.90125	0.77	0.366666667	0.433333333	0.472222222	0.946502058	0.951417004	0.79	0.015	0.022222222	-0.011111111	-0.111111111	-0.066666667	-0.083333334	-0.083333334	-5.74074076666667E-02	-0.053703704	4	-1
14	MJ1101	3	0	2	18	K	0.933333333	Frontal	0.811111111	0.833333333	0.861111111	0.975903614	0.955102041	0.940416667	0.77	0.766666667	0.811111111	0.805555556	0.987951807	0.963114754	0.832	0.9825	0.855555556	0.911111111	0.833333333	0.972	0.951020408	0.969333333	0.884166667	-4.44444439999999E-02	4.44444450000001E-02	-0.022222222	7.77777780000001E-02	-0.055555555	-0.027777778	-4.07407403333333E-02	3.14814816666667E-02	1	-2
15	EG1602	9	6	8	21	K	0.6	Frontal	0.455555556	0.388888889	0.5	0.996062992	0.995918367	0.692121212	0.809666667	0.577777778	0.522222222	0.555555556	0.995918367	0.951020408	0.781666667	0.840555556	0.855555556	0.533333333	0.75	0.991666667	0.991902834	0.696428571	0.837727273	0.122222222	0.4	0.133333333	0.144444444	5.55555560000001E-02	0.25	0.103703703666667	0.264814814666667	1	-2
16	MM0406	7	3	5	20	K	0.6	Parietal	0.811111111	0.477777778	0.555555556	1	0.991967871	0.784333333	0.836904762	0.633333333	0.455555556	0.5	0.980314961	0.981203008	0.841944444	0.825909091	0.555555556	0.422222222	0.722222222	0.983739837	0.992063492	0.726666667	0.75127451	-0.177777778	-0.255555555	-0.022222222	-0.055555556	-5.55555560000001E-02	0.166666666	-8.51851853333334E-02	-4.81481483333333E-02	2	-2
17	AT1804	7	5	4	20	K	0.733333333	Parietal	0.622222222	0.733333333	0.611111111	0.988095238	0.996	0.868055556	0.827948718	0.544444444	0.866666667	0.666666667	0.983805668	0.98	0.882142857	0.822948718	0.611111111	0.788888889	0.638888889	0.995967742	0.996296296	0.821166667	0.795972222	-0.077777778	-0.011111111	0.133333334	5.55555560000001E-02	0.055555556	0.027777778	3.70370373333333E-02	2.40740743333334E-02	3	1
18	MH2407	1	0	0	22	M	0.8	Parietal	0.488888889	0.544444444	0.722222222	0.996047431	0.995901639	0.742083333	0.76025641	0.566666667	0.388888889	0.777777778	0.987068966	0.977777778	0.839545455	0.883666667	0.544444444	0.677777778	0.666666667	0.996031746	0.979757085	0.785694444	0.765238095	0.077777778	0.055555555	-0.155555555	0.133333334	0.055555556	-5.55555550000001E-02	-0.007407407	4.44444446666666E-02	1	0
19	AF3001	2	2	3	24	K	0.733333333	Frontal	0.5	0.6	0.722222222	0.992031873	1	0.716212121	0.714583333	0.677777778	0.733333333	0.833333333	1	0.996047431	0.709901961	0.818958333	0.7	0.755555556	0.694444444	0.992248062	0.992156863	0.726770833	0.813095238	0.177777778	0.2	0.133333333	0.155555556	0.111111111	-0.027777778	0.140740740666667	0.109259259333333	-1	-1
20	DK2212	2	1	0	23	M	0.8	Frontal	0.755555556	0.777777778	0.833333333	1	1	0.652	0.682	0.722222222	0.655555556	0.75	1	1	0.634375	0.677142857	0.511111111	0.733333333	0.555555556	1	1	0.685151515	0.672261905	-3.33333339999999E-02	-0.244444445	-0.122222222	-0.044444445	-0.083333333	-0.277777777	-7.96296296666666E-02	-0.188888889	2	1
21	AC0601	5	2	3	23	K	0.8	Parietal	0.622222222	0.877777778	0.805555556	0.968627451	0.958333333	0.801969697	0.921666667	0.6	0.788888889	0.638888889	0.962962963	0.963114754	0.856041667	0.77	0.6	0.877777778	0.722222222	0.995867769	0.98	0.857878788	0.884027778	-2.22222219999999E-02	-2.22222219999999E-02	-8.88888889999999E-02	0	-0.166666667	-0.083333334	-9.25925926666666E-02	-3.51851853333333E-02	2	-1
22	KR2411	4	3	0	21	M	0.8	Parietal	0.833333333	0.744444444	0.666666667	0.995884774	1	0.724861111	0.708333333	0.966666667	0.788888889	0.666666667	1	0.989655172	0.656969697	0.671354167	0.8	0.611111111	0.694444444	0.987551867	1	0.730555556	0.675583333	0.133333334	-0.033333333	0.044444445	-0.133333333	0	2.77777770000001E-02	5.92592596666667E-02	-4.62962963333333E-02	4	3
23	PM1812	2.5	3.5	2.5	18	K	0.8	Parietal	0.8	0.566666667	0.722222222	0.991769547	0.983673469	0.790333333	0.908958333	0.588888889	0.477777778	0.666666667	0.978181818	0.991836735	0.82530303	0.822179487	0.733333333	0.5	0.694444444	0.991769547	0.988721805	0.748809524	0.852222222	-0.211111111	-0.066666667	-0.088888889	-0.066666667	-5.55555550000001E-02	-0.027777778	-0.118518518333333	-0.053703704	0	1
24	KM2205	4	0	2	18	M	0.666666667	Frontal	0.622222222	0.811111111	0.805555556	0.991666667	0.9921875	0.7875	0.806666667	0.455555556	0.733333333	0.611111111	0.995515695	1	0.791666667	0.734880952	0.644444444	0.866666667	0.694444444	0.988	0.991869919	0.772291667	0.752222222	-0.166666666	0.022222222	-0.077777778	5.55555560000001E-02	-0.194444445	-0.111111112	-0.146296296333333	-1.11111113333333E-02	2	-2
25	DK2707	1	1	1	19	K	0.533333333	Frontal	0.5	0.633333333	0.694444444	0.995901639	0.991836735	0.774333333	0.771111111	0.488888889	0.344444444	0.416666667	0.991452991	0.966942149	0.795238095	0.791041667	0.6	0.466666667	0.638888889	0.987903226	0.995951417	0.696481481	0.831	-0.011111111	0.1	-0.288888889	-0.166666666	-0.277777777	-0.055555555	-0.192592592333333	-4.07407403333333E-02	0	0
26	GI3010	1	2	0	23	K	0.8	Parietal	0.644444444	0.766666667	0.75	1	1	0.709561404	0.673166667	0.588888889	0.7	0.861111111	0.987341772	0.995850622	0.753030303	0.753809524	0.655555556	0.766666667	0.722222222	0.995867769	0.995614035	0.680757576	0.678333333	-0.055555555	0.011111112	-0.066666667	0	0.111111111	-2.77777779999999E-02	-3.70370366666666E-03	-5.5555553333333E-03	1	2
27	LS0308	2.5	1	1	29	M	0.4	Parietal	0.822222222	0.655555556	0.611111111	0.992031873	0.995951417	0.657564103	0.767666667	0.533333333	0.633333333	0.666666667	0.987068966	0.987	0.657777778	0.77	0.733333333	0.6	0.583333333	0.987447699	0.995934959	0.722380952	0.689871795	-0.288888889	-0.088888889	-0.022222223	-0.055555556	0.055555556	-0.027777778	-8.51851853333333E-02	-5.74074076666667E-02	1.5	0
28	NP2011	7	0	5	21	K	0.533333333	Parietal	0.6	0.586956522	0.583333333	0.980620155	1	0.798958333	0.811041667	0.777777778	0.739130435	0.694444444	0.996124031	0.992063492	0.775333333	0.735294118	0.755555556	0.717391304	0.805555556	0.995867769	0.991935484	0.758166667	0.729761905	0.177777778	0.155555556	0.152173913	0.130434782	0.111111111	0.222222223	0.147020934	0.169404187	2	-5
29	JD2606	1	2	6	22	M	0.6	Frontal	0.722222222	0.760869565	0.638888889	0.991967871	0.996062992	0.796296296	0.748823529	0.6	0.652173913	0.694444444	0.995884774	1	0.748333333	0.833518519	0.577777778	0.652173913	0.555555556	0.984555985	0.984496124	0.750833333	0.758809524	-0.122222222	-0.144444444	-0.108695652	-0.108695652	0.055555555	-0.083333333	-5.84541063333333E-02	-0.112157809666667	-5	-4
30	MP0802	0	0	0	20	K	0.933333333	Parietal	0.711111111	0.73	0.75	0.980079681	0.996015936	0.776888889	0.790333333	0.655555556	0.891304348	0.666666667	0.992031873	1	0.74875	0.790833333	0.666666667	0.847826087	0.75	0.996015936	0.975103734	0.737916667	0.781944444	-0.055555555	-0.044444444	0.161304348	0.117826087	-0.083333333	0	0.00747182	2.44605476666667E-02	0	0
31	ML1307	3	2	4	22	K	0.733333333	Frontal	0.733333333	0.847826087	0.555555556	1	1	0.796666667	0.8640625	0.555555556	0.782608696	0.638888889	0.943089431	0.937007874	0.757	0.836923077	0.822222222	0.826086957	0.777777778	1	0.987704918	0.86	0.882083333	-0.177777777	0.088888889	-0.065217391	-2.17391300000001E-02	0.083333333	0.222222222	-5.32206116666667E-02	0.096457327	-1	-2
32	SK0210	4	2	3	22	M	0.666666667	Frontal	0.611111111	0.673913043	0.777777778	0.991769547	0.97188755	0.757708333	0.815595238	0.611111111	0.782608696	0.722222222	0.991836735	0.995951417	0.758571429	0.834833333	0.222222222	0.543478261	0.75	0.991836735	0.987603306	0.811666667	0.848194444	0	-0.388888889	0.108695653	-0.130434782	-0.055555556	-0.027777778	1.77133656666667E-02	-0.182367149666667	1	-1
33	DM0204	5	0	3	21	K	0.733333333	Frontal	0.722222222	0.826086957	0.777777778	1	1	0.596282051	0.710555556	0.811111111	0.869565217	0.722222222	1	1	0.612843137	0.605888889	0.577777778	0.608695652	0.666666667	1	1	0.668636364	0.659666667	8.88888889999999E-02	-0.144444444	0.04347826	-0.217391305	-0.055555556	-0.111111111	2.56038643333333E-02	-0.157648953333333	2	-3
34	PK2310	3	0	2	21	K	0.8	Frontal	0.422222222	0.456521739	0.555555556	0.971311475	0.950819672	0.874166667	0.927916667	0.533333333	0.695652174	0.5	0.983606557	0.987854251	0.7965	0.853888889	0.555555556	0.434782609	0.611111111	0.975806452	0.991803279	0.887435897	0.858333333	0.111111111	0.133333334	0.239130435	-0.02173913	-5.55555560000001E-02	0.055555555	9.82286633333333E-02	5.57165863333333E-02	1	-2
35	KS2404	5	0	4	28	K	0.4	Frontal	0.211111111	0.434782609	0.638888889	0.996108949	1	0.743846154	0.762619048	0.344444444	0.347826087	0.638888889	0.992031873	0.983935743	0.785980392	0.813703704	0.455555556	0.369565217	0.611111111	0.995983936	1	0.7271875	0.735	0.133333333	0.244444445	-0.086956522	-0.065217392	0	-0.027777778	0.015458937	5.04830916666667E-02	1	-4
36	MR0505	2	2	2	25	M	0.8	Frontal	0.744444444	0.543478261	0.75	0.995833333	0.991111111	0.6885	0.700555556	0.733333333	0.695652174	0.777777778	0.995884774	0.995884774	0.681222222	0.731785714	0.488888889	0.608695652	0.666666667	1	1	0.648055556	0.710714286	-1.11111110000001E-02	-0.255555555	0.152173913	0.065217391	0.027777778	-0.083333333	5.62801933333333E-02	-9.12238323333333E-02	0	0
37	IK0403	0	3	5	23	K	1	Parietal	0.466666667	0.869565217	0.888888889	0.9875	0.991416309	0.870833333	0.883	0.511111111	0.956521739	0.861111111	0.983673469	0.987551867	0.81547619	0.8925	0.788888889	0.97826087	0.888888889	1	0.984189723	0.846666667	0.852380952	0.044444444	0.322222222	0.086956522	0.108695653	-0.027777778	0	3.45410626666667E-02	0.143639291666667	-5	-2
38	DC2807	6	3	6	20	M	0.933333333	Frontal	0.633333333	0.869565217	0.611111111	0.991803279	0.992957746	0.727179487	0.699259259	0.366666667	0.739130435	0.694444444	0.988188976	0.980916031	0.832407407	0.851666667	0.566666667	0.782608696	0.638888889	0.988142292	0.992125984	0.810555556	0.817619048	-0.266666666	-0.066666666	-0.130434782	-0.086956521	0.083333333	0.027777778	-0.104589371666667	-4.19484696666667E-02	0	-3
39	MW1905	2	1	2	25	K	0.466666667	Frontal	0.3	0.586956522	0.805555556	0.995918367	0.995967742	0.655	0.611527778	0.522222222	0.47826087	0.583333333	1	1	0.64462963	0.623166667	0.377777778	0.630434783	0.583333333	0.992673993	1	0.645512821	0.701851852	0.222222222	0.077777778	-0.108695652	0.043478261	-0.222222223	-0.222222223	-3.62318843333333E-02	-3.36553946666667E-02	0	-1
40	MN0507	0	0	0	28	K	0.666666667	Frontal	0.711111111	0.630434783	0.777777778	1	0.992125984	0.83375	0.833484848	0.566666667	0.739130435	0.777777778	0.995951417	0.996078431	0.750238095	0.84952381	0.455555556	0.652173913	0.75	0.995951417	1	0.836944444	0.900555556	-0.144444444	-0.255555555	0.108695652	2.17391300000001E-02	0	-0.027777778	-0.011916264	-8.71980676666666E-02	0	0
41	AA0303	6	0	2	21	K	0.4	Parietal	0.644444444	0.652173913	0.75	0.991525424	0.996466431	0.883888889	0.802820513	0.344444444	0.608695652	0.611111111	0.996	0.996	0.344583333	0.327878788	0.755555556	0.760869565	0.638888889	0.992217899	1	0.841282051	0.805833333	-0.3	0.111111112	-0.043478261	0.108695652	-0.138888889	-0.111111111	-0.16078905	3.62318843333333E-02	4	-2
42	PW1404	3	2	4	21	K	0.67	Frontal	0.722222222	0.673913043	0.666666667	1	0.995867769	0.798222222	0.833888889	0.522222222	0.52173913	0.611111111	0.995850622	0.988142292	0.778611111	0.862222222	0.866666667	0.630434783	0.638888889	0.995850622	0.992031873	0.736666667	0.763611111	-0.2	0.144444445	-0.152173913	-0.04347826	-0.055555556	-2.77777779999999E-02	-0.135909823	2.43961356666667E-02	-1	-2
43	ZN2005	5	2	2	22	K	0.733333333	Parietal	0.688888889	0.347826087	0.666666667	0.975510204	0.937956204	0.844583333	0.687222222	0.577777778	0.369565217	0.611111111	0.983739837	0.97188755	0.755952381	0.789761905	0.444444444	0.413043478	0.555555556	0.99122807	0.967479675	0.789	0.879166667	-0.111111111	-0.244444445	0.02173913	0.065217391	-0.055555556	-0.111111111	-0.048309179	-9.67793883333333E-02	3	0
44	MH0209	10	8	1	24	K	0.466666667	Parietal	0.611111111	0.695652174	0.722222222	0.991935484	0.995934959	0.823333333	0.785277778	0.677777778	0.652173913	0.527777778	1	0.995918367	0.877666667	0.879814815	0.655555556	0.717391304	0.583333333	0.991735537	0.995670996	0.83462963	0.82	0.066666667	0.044444445	-0.043478261	2.17391300000001E-02	-0.194444444	-0.138888889	-0.057085346	-2.42351046666666E-02	9	7
45	LW1006	6	1	5	24	K	0.333333333	Frontal	0.711111111	0.347826087	0.694444444	0.979253112	0.974789916	0.875	0.87625	0.8	0.304347826	0.638888889	0.991869919	0.995867769	0.810333333	0.849833333	0.722222222	0.304347826	0.527777778	0.979508197	0.984	0.901666667	0.924791667	0.088888889	1.11111110000001E-02	-0.043478261	-0.043478261	-0.055555555	-0.166666666	-3.38164233333334E-03	-6.63446053333333E-02	1	-4
46	AO2211	7	1	5	21	M	0.666666667	Parietal	0.6	0.434782609	0.527777778	0.983805668	0.991869919	0.841666667	0.838333333	0.766666667	0.52173913	0.611111111	0.979757085	0.951807229	0.866944444	0.875416667	0.666666667	0.565217391	0.777777778	0.971659919	0.983935743	0.788055556	0.779375	0.166666667	6.66666669999999E-02	0.086956521	0.130434782	0.083333333	0.25	0.112318840333333	0.149033816333333	2	-4
47	AD2309	1	1	1	21	K	0.666666667	Parietal	0.766666667	0.913043478	0.694444444	1	0.992248062	0.686583333	0.730714286	0.688888889	0.760869565	0.638888889	0.987394958	0.991631799	0.831041667	0.785740741	0.655555556	0.652173913	0.611111111	0.991666667	0.995967742	0.746166667	0.741111111	-7.77777780000001E-02	-0.111111111	-0.152173913	-0.260869565	-0.055555555	-0.083333333	-0.095169082	-0.151771336333333	0	0
48	ML2407	3	1	1	28	M	0.4	Parietal	0.6	0.630434783	0.583333333	1	1	0.671111111	0.666666667	0.744444444	0.760869565	0.611111111	0.991869919	1	0.762083333	0.703452381	0.888888889	0.739130435	0.638888889	1	1	0.697272727	0.662142857	0.144444444	0.288888889	0.130434782	0.108695652	0.027777778	5.55555560000001E-02	0.100885668	0.151046699	2	0
49	KK2708	6	1	2	27	M	0.333333333	Frontal	0.511111111	0.52173913	0.416666667	1	0.992395437	0.741666667	0.839761905	0.377777778	0.391304348	0.444444444	0.995918367	0.992094862	0.730384615	0.693555556	0.644444444	0.586956522	0.5	1	0.995918367	0.654047619	0.721041667	-0.133333333	0.133333333	-0.130434782	0.065217392	0.027777777	0.083333333	-0.078663446	9.39613526666667E-02	4	-1
50	KM0301	0	2	1	23	K	0.666666667	Frontal	0.566666667	0.652173913	0.583333333	0.995850622	0.995918367	0.863333333	0.806282051	0.666666667	0.673913043	0.638888889	1	0.991836735	0.804375	0.749393939	0.744444444	0.804347826	0.805555556	0.996	0.995934959	0.776833333	0.78452381	0.1	0.177777777	2.17391299999999E-02	0.152173913	5.55555560000001E-02	0.222222223	5.90982286666667E-02	0.184057971	-1	1
51	AG0408	3	0	5	23	K	1	Parietal	0.8	0.695652174	0.75	0.995833333	0.996108949	0.762380952	0.775	0.922222222	0.673913043	0.5	0.993333333	0.991803279	0.789761905	0.82	0.855555556	0.739130435	0.694444444	0.995780591	1	0.75	0.796388889	0.122222222	5.55555560000001E-02	-0.021739131	4.34782610000001E-02	-0.25	-0.055555556	-4.98389696666667E-02	1.44927536666667E-02	-2	-5
52	HR1303	4	0	2	25	M	0.733333333	Frontal	0.833333333	0.739130435	0.805555556	0.995951417	0.996	0.762333333	0.817166667	0.822222222	0.760869565	0.75	0.996015936	0.980314961	0.766527778	0.777857143	0.455555556	0.717391304	0.694444444	0.987951807	0.996563574	0.765520833	0.818846154	-0.011111111	-0.377777777	2.17391299999999E-02	-0.021739131	-5.55555560000001E-02	-0.111111112	-1.49758456666667E-02	-0.17020934	2	-2
53	PG1711	2	0	0	23	M	0.8	Parietal	0.744444444	0.782608696	0.75	0.979423868	0.975409836	0.907857143	0.887916667	0.744444444	0.673913043	0.666666667	0.991967871	0.981884058	0.900833333	0.902083333	0.777777778	0.782608696	0.638888889	0.991935484	0.983870968	0.870606061	0.903541667	0	3.33333339999999E-02	-0.108695653	0	-0.083333333	-0.111111111	-0.064009662	-2.59259256666667E-02	2	0
54	JC2903	3	4	0	21	K	0.6	Frontal	0.711111111	0.891304348	0.611111111	0.992217899	0.979591837	0.894333333	0.848333333	0.622222222	0.804347826	0.777777778	0.991967871	0.987704918	0.8225	0.844791667	0.344444444	0.760869565	0.777777778	0.988047809	0.987551867	0.852592593	0.784285714	-0.088888889	-0.366666667	-8.69565219999999E-02	-0.130434783	0.166666667	0.166666667	-3.05958133333329E-03	-0.110144927666667	3	4
55	GW1101	2	4	0	22	M	0.733333333	Parietal	0.744444444	0.934782609	0.861111111	1	1	0.748181818	0.736759259	0.477777778	0.826086957	0.694444444	0.996197719	0.996254682	0.717361111	0.720289855	0.677777778	0.804347826	0.694444444	0.995884774	1	0.670222222	0.708846154	-0.266666666	-0.066666666	-0.108695652	-0.130434783	-0.166666667	-0.166666667	-0.180676328333333	-0.121256038666667	2	4
56	MB1601	3	2	0	28	M	1	Parietal	0.577777778	0.739130435	0.833333333	0.995951417	0.991869919	0.808125	0.802	0.555555556	0.760869565	0.777777778	0.982222222	0.99078341	0.818333333	0.699166667	0.622222222	0.891304348	0.777777778	0.988593156	0.995850622	0.743333333	0.772833333	-0.022222222	4.44444439999999E-02	2.17391299999999E-02	0.152173913	-0.055555555	-0.055555555	-0.018679549	0.047020934	3	2
57	RL2409	7	1	4	24	M	0.4	Frontal	0.6	0.434782609	0.666666667	1	1	0.798	0.804912281	0.8	0.673913043	0.833333333	1	1	0.699555556	0.732380952	0.655555556	0.456521739	0.638888889	0.991769547	0.992	0.734305556	0.794555556	0.2	0.055555556	0.239130434	0.02173913	0.166666666	-2.77777779999999E-02	0.201932366666667	0.016505636	3	-3
58	KG1108	0	0	0	20	M	0.933333333	Parietal	0.633333333	0.543478261	0.694444444	0.995762712	0.992094862	0.712857143	0.684313725	0.644444444	0.717391304	0.861111111	0.9659	0.965909091	0.757	0.690208333	0.655555556	0.456521739	0.583333333	0.991869919	0.995867769	0.662272727	0.677638889	0.011111111	0.022222223	0.173913043	-0.086956522	0.166666667	-0.111111111	0.117230273666667	-5.86151366666667E-02	0	0
59	BS1801	1	0	5	24	M	0.733333333	Frontal	0.7	0.782608696	0.666666667	0.995798319	1	0.773703704	0.791666667	0.477777778	0.608695652	0.333333333	0.986666667	0.991596639	0.784545455	0.769895833	0.7	0.760869565	0.555555556	0.991189427	0.995867769	0.819285714	0.8425	-0.222222222	0	-0.173913044	-0.021739131	-0.333333334	-0.111111111	-0.2431562	-0.044283414	-4	-5
60	BC1807	0	0	0	21	M	0.733333333	Parietal	0.4	0.543478261	0.888888889	0.992125984	0.976833977	0.818717949	0.886904762	0.411111111	0.717391304	0.722222222	0.975903614	0.95951417	0.847407407	0.868809524	0.266666667	0.347826087	0.583333333	0.928	0.991631799	0.851444444	0.821666667	0.011111111	-0.133333333	0.173913043	-0.195652174	-0.166666667	-0.305555556	6.11916233333333E-03	-0.211513687666667	0	0
61	DR1512				24	K	0.533333333	Frontal	0.366666667	0.444444444	0.5	0.996015936	1	0.722222222	0.735740741	0.511111111	0.433333333	0.5	1	1	0.692888889	0.675952381	0.444444444	0.477777778	0.5	0.991967871	0.996	0.7175	0.743636364	0.144444444	0.077777777	-0.011111111	0.033333334	0	0	4.44444443333333E-02	0.037037037
